# Supplementary material for: Is Piezosurgery Associated with Improved Patient Outcomes Compared to Conventional Osteotomy in Rhinoplasty? A Systematic Review and Meta-Analysis of RCTs
Source: J Clin Med. 2024 Jun 21;13(13):3635. doi: 10.3390/jcm13133635 (PMC11242129; doi:10.3390/jcm13133635)
Supplement: Supplementary file 1 [file jcm-13-03635-s001.zip]

Archive with 9 entries (9 files):
- Figure S1.tiff
- Figure S2.tiff
- Figure S3.tiff
- Figure S4.tiff
- Figure S5.tiff
- Figure S6.tiff
- Figure S7.tiff
- Figure S8.tiff
- Table S1.pdf
